# Supplementary material for: First Insight into the Whole Genome Sequencing Whole Variations in Mycobacterium bovis from Cattle in Morocco
Source: Microorganisms. 2024 Jun 27;12(7):1316. doi: 10.3390/microorganisms12071316 (PMC11278621; doi:10.3390/microorganisms12071316)
Supplement: Supplementary file 1 [file microorganisms-12-01316-s001.zip]

Archive with 2 entries (2 files):
- Table S1_Accessions numbers of the strains analyzed in the phylogenic.xlsx
- Table S2_SNPs Table of six Moroccan strains M. bovis.xlsx
