# Supplementary material for: First Insight into the Whole Genome Sequencing Whole Variations in Mycobacterium bovis from Cattle in Morocco
Source: Microorganisms. 2024 Jun 27;12(7):1316. doi: 10.3390/microorganisms12071316 (PMC11278621; doi:10.3390/microorganisms12071316)
Supplement: Supplementary file 1 [file microorganisms-12-01316-s001.zip › Table S1_Accessions numbers of the strains analyzed in the phylogenic.xlsx]

## Sheet: Feuil1
Table S1: Accessions numbers of the strains analyzed in the phylogenic tree including the six Moroccan M. bovis isolates
Sample name	accession number of NCBI	Remark
S48B-21	SAMN40946111
S96K2-20	SAMN40946112
S95IM-20	SAMN40946113
S68D-21	SAMN40946114
S75D-14	SAMN40946115
S69B-21	SAMN40946116
Mycobacterium tuberculosis variant bovis 1595	SAMN03761171
Mycobacterium tuberculosis variant bovis 20020476	SAMN08321034
Mycobacterium tuberculosis variant bovis 35	SAMN02902644
Mycobacterium tuberculosis variant bovis 386Rv	SAMN07709478
Mycobacterium tuberculosis variant bovis AF212297	---	Reference strain
Mycobacterium tuberculosis variant bovis BCG-1 Russia	SAMN04364424
Mycobacterium tuberculosis variant bovis BCG 3281	SAMN02864173
Mycobacterium tuberculosis variant bovis BCG BCG S49	SAMN10278076
Mycobacterium tuberculosis variant bovis BCG BCGSL222Sofia	SAMN16605479
Mycobacterium tuberculosis variant bovis BCG Russia368	SAMN02940916
Mycobacterium tuberculosis variant bovis BCG str. Korea 1168P Korea1168P	SAMN0260348
Mycobacterium tuberculosis variant bovis BCG str. Mexico Mexico	SAMN02604104
Mycobacterium tuberculosis variant bovis BCG str. Moreau RDJ MoreauRDJ	SAMEA4532327
Mycobacterium tuberculosis variant bovis BCG str. Pasteur 1173P2 BCGPasteur1173P2	SAMEA2272684
Mycobacterium tuberculosis variant bovis BCG str. Tokyo 172 Tokyo172	SAMN04517448
Mycobacterium tuberculosis variant bovis CSURQ1141	SAMEA6617091
Mycobacterium tuberculosis variant bovis D-10-02315	SAMN05725038
Mycobacterium tuberculosis variant bovis D11-00843	SAMN06250727
Mycobacterium tuberculosis variant bovis D11-01601	SAMN06250728
Mycobacterium tuberculosis variant bovis D11-03130	SAMN06250738
Mycobacterium tuberculosis variant bovis Danish1331	SAMN17277808
Mycobacterium tuberculosis variant bovis Danishdelta-sapM	SAMN10219709
Mycobacterium tuberculosis variant bovis Marseille-Q0209 Scaffold	SAMEA6099651
Mycobacterium tuberculosis variant bovis MB1 Scaffold	SAMN03300050
Mycobacterium tuberculosis variant bovis Mb3601	SAMEA5803801
Mycobacterium tuberculosis variant bovis MB4	SAMN03300053
Mycobacterium tuberculosis variant bovis SP38	SAMN03288261
Mycobacterium tuberculosis variant bovis strain Mb0486	SAMN27865567
Mycobacterium tuberculosis variant bovis strain Mb0531	SAMN27865565
Mycobacterium tuberculosis variant bovis strain Mb0820	SAMN27865566
Mycobacterium tuberculosis variant bovis strain Mb1101	SAMN27865558
Mycobacterium tuberculosis variant bovis strain Mb1855	SAMN27865560
Mycobacterium tuberculosis variant bovis strain Mb2269	SAMN27865564
Mycobacterium tuberculosis variant bovis strain Mb2377	SAMN27865561
Mycobacterium tuberculosis variant bovis strain Mb2487	SAMN27865562
Mycobacterium tuberculosis variant bovis strain Mb3114	SAMN27865559
Mycobacterium tuberculosis variant bovis strain Mb3602	SAMN27865563
Mycobacterium canetti CIPT140010059	SAMEA836713
Mycobacterium tuberculosis H37Rv		Reference strain
Mycobacterium tuberculosis variant africanum MAL020193	SAMN02231178
