# Supplementary material for: First Insight into the Whole Genome Sequencing Whole Variations in Mycobacterium bovis from Cattle in Morocco
Source: Microorganisms. 2024 Jun 27;12(7):1316. doi: 10.3390/microorganisms12071316 (PMC11278621; doi:10.3390/microorganisms12071316)
Supplement: Supplementary file 1 [file microorganisms-12-01316-s001.zip › Table S2_SNPs Table of six Moroccan strains M. bovis.xlsx]

## Sheet: Sheet1
Supplementary Table S2: SNPs Table of six Moroccan strains M. bovis
	NC_002945.4:3042914	NC_002945.4:10727	NC_002945.4:65857	NC_002945.4:287276	NC_002945.4:288778	NC_002945.4:446432	NC_002945.4:566174	NC_002945.4:1295798	NC_002945.4:1346016	NC_002945.4:2044359	NC_002945.4:2687721	NC_002945.4:2824363	NC_002945.4:3588093	NC_002945.4:4003975	NC_002945.4:1529147	NC_002945.4:1533175	NC_002945.4:1537373	NC_002945.4:1541952	NC_002945.4:1945444	NC_002945.4:3340827	NC_002945.4:976	NC_002945.4:9217	NC_002945.4:27467	NC_002945.4:27695	NC_002945.4:55181	NC_002945.4:64953	NC_002945.4:75621	NC_002945.4:83295	NC_002945.4:83413	NC_002945.4:91507	NC_002945.4:106194	NC_002945.4:109103	NC_002945.4:115813	NC_002945.4:146006	NC_002945.4:161542	NC_002945.4:164974	NC_002945.4:177185	NC_002945.4:193204	NC_002945.4:208497	NC_002945.4:219336	NC_002945.4:234173	NC_002945.4:240886	NC_002945.4:258001	NC_002945.4:258353	NC_002945.4:264246	NC_002945.4:279863	NC_002945.4:308599	NC_002945.4:310989	NC_002945.4:311190
root	T	G	A	T	T	T	A	T	G	T	C	A	T	G	T	A	T	A	C	G	C	C	T	C	A	C	C	T	G	C	G	G	C	A	C	G	G	T	A	C	C	G	C	T	T	T	T	C	A
875DAD2014_zc.vcf	G	A	G	C	C	C	C	C	A	C	T	G	C	A	G	G	G	G	A	N	T	A	C	T	G	T	A	C	A	T	A	A	T	G	A	T	A	C	G	T	T	A	A	G	C	C	G	T	G
75568DAD2021_zc.vcf	A	A	G	C	C	C	C	C	A	C	T	G	C	A	G	G	G	G	N	G	C	C	T	C	A	C	C	T	G	C	G	G	C	A	C	G	G	T	A	C	C	G	C	T	T	T	T	C	A
62695DAD2021_zc.vcf	A	A	G	C	C	C	C	C	A	C	T	G	C	A	-	-	-	-	C	G	C	C	T	C	A	C	C	T	G	C	G	G	C	A	C	G	G	T	A	C	C	G	C	T	T	T	T	C	A
53196SKII2020_zc.vcf	A	A	G	C	C	C	C	C	A	C	T	G	C	A	-	-	-	-	C	G	C	C	T	C	A	C	C	T	G	C	G	G	C	A	C	G	G	T	A	C	C	G	C	T	T	T	T	C	A
50548BOU2021_zc.vcf	A	A	G	C	C	C	C	C	A	C	T	G	C	A	G	G	G	G	C	G	C	C	T	C	A	C	C	T	G	C	G	G	C	A	C	G	G	T	A	C	C	G	C	T	T	T	T	C	A
98369BOU2021_zc.vcf	A	G	A	T	T	T	A	T	G	T	C	A	T	G	G	G	G	G	C	A	C	C	T	C	A	C	C	T	G	C	G	G	C	A	C	G	G	T	A	C	C	G	C	T	T	T	T	C	A
MQ	59.9958	59.9933	59.9948	59.9973	59.9976	59.9993	59.9834	60	59.9743	59.9631	59.9706	60	59.9884	59.9976	59.9925	60	59.9732	59.989	60	59.9868	60	60	60	60	60	60	60	60	60	60	60	60	60	60	60	60	59.9861	60	60	60	60	60	60	60	60	60	60	60	60
annotation	TTC->ATC, dapB:A109I, DIHYDRODIPICOLINATE REDUCTASE DAPB (DHPR), nonsynonymous	GTC->ATC, unlisted gene:V272I, POSSIBLE CONSERVED MEMBRANE PROTEIN, nonsynonymous	ATC->GTC, celA1:I106V, POSSIBLE CELLULASE CELA1 (ENDOGLUCANASE) (ENDO-1,4-BETA-GLUCANASE) (FI-CMCASE) (CARBOXYMETHYL CELLULASE), nonsynonymous	position not annotated	position not annotated	position not annotated	position not annotated	GAT->GAC, typA:D77D, POSSIBLE GTP-BINDING TRANSLATION ELONGATION FACTOR TYPA (TYROSINE PHOSPHORYLATED PROTEIN A) (GTP-BINDING PROTEIN), silent mutation	GTA->ATA, dapd:P176I, tetrahydrodipicolinate n-succinyltransferase dapd, nonsynonymous	CCT->CCC, PPE31:P370P, ppe family protein ppe31, silent mutation	CGC->CGT, eis:R334R, enhanced intracellular survival protein eis,gcn5-related n-acetyltransferase, silent mutation	GAG->GGG, unlisted gene:E94G, HYPOTHETICAL PROTEIN, nonsynonymous	GAT->GAC, sahH:P308D, PROBABLE ADENOSYLHOMOCYSTEINASE SAHH (S-ADENOSYL-L-HOMOCYSTEINE HYDROLASE) (ADOHCYASE), nonsynonymous	position not annotated	GTC->GGC, unlisted gene:V31G, PROBABLE TRANSCRIPTIONAL REGULATORY PROTEIN, nonsynonymous	AGG->GGG, unlisted gene:R187G, PROBABLE TRANSCRIPTIONAL REGULATORY PROTEIN, nonsynonymous	GTT->GGT, unlisted gene:A108G, POSSIBLE MEMBRANE PROTEIN, nonsynonymous	position not annotated	position not annotated	GAC->AAC, PPE47:V161N, ppe family protein ppe47, nonsynonymous	CTG->TTG, dnaA:L326L, CHROMOSOMAL REPLICATION INITIATOR PROTEIN DNAA, silent mutation	GCC->GAC, gyrA:A639D, DNA GYRASE (SUBUNIT A) GYRA (DNA TOPOISOMERASE (ATP-HYDROLYSING)) (DNA TOPOISOMERASE II) (TYPE II DNA TOPOISOMERASE), nonsynonymous	position not annotated	CGC->CGT, unlisted gene:R40R, POSSIBLE TRANSCRIPTIONAL REGULATORY PROTEIN, silent mutation	GAC->GGC, ponA1:D654G, PROBABLE BIFUNCTIONAL PENICILLIN-BINDING PROTEIN 1A/1B PONA1 (MUREIN POLYMERASE) (PBP1): PENICILLIN-INSENSITIVE TRANSGLYCOSYLASE (PEPTIDOGLYCAN TGASE) + PENICILLIN-SENSITIVE TRANSPEPTIDASE (DD-TRANSPEPTIDASE), nonsynonymous	GCC->GTC, unlisted gene:A352V, CONSERVED HYPOTHETICAL PROTEIN, nonsynonymous	ATC->ATA, unlisted gene:I98I, PROBABLE OXIDOREDUCTASE, silent mutation	position not annotated	position not annotated	position not annotated	position not annotated	position not annotated	position not annotated	position not annotated	position not annotated	position not annotated	position not annotated	position not annotated	position not annotated	position not annotated	position not annotated	position not annotated	position not annotated	position not annotated	position not annotated	position not annotated	position not annotated	position not annotated	position not annotated
[truncated: 1,216 more columns]
